# Supplementary material for: Coronavirus infection and PARP expression dysregulate the NAD metabolome: An actionable component of innate immunity
Source: J Biol Chem. 2021 Jan 13;295(52):17986–96. doi: 10.1074/jbc.RA120.015138 (PMC7834058; doi:10.1074/jbc.RA120.015138)
Supplement: Supplementary file 1 [file mmc1.zip]

Archive with 8 entries (8 files):
- 161984_1_supp_605515_qhr54s.xlsx
- 161984_1_supp_605516_qh554s.html
- 161984_1_supp_605517_qhw54s.html
- 161984_1_supp_605518_qh254s.html
- 161984_1_supp_605519_qh354s.html
- 161984_1_supp_605520_qh254s.html
- 161984_1_supp_605521_qhj54s.html
- 161984_1_supp_605522_qh954s.txt
