# Supplementary material for: Coronavirus infection and PARP expression dysregulate the NAD metabolome: An actionable component of innate immunity
Source: J Biol Chem. 2021 Jan 13;295(52):17986–96. doi: 10.1074/jbc.RA120.015138 (PMC7834058; doi:10.1074/jbc.RA120.015138)
Supplement: Supplementary file 1 [file mmc1.zip › 161984_1_supp_605522_qh954s.txt]

library(dplyr)
library(stringr)
library(DESeq2)
library(ggplot2)
library(ggrepel)
library(tibble)
library(knitr)
library(grid)
library(gridExtra)
library(writexl)
library(tidyr)


## input parameters


my_series  <- "Series1"

my_control <- "NEG"

my_experiments <- c("POS")


# Import data


## get counts data

file <- "GSE152075_raw_counts_GEO.txt"

all(file.exists(file))

cts <- as.matrix(read.csv(file,sep=" ",row.names="Gene"))


## get metadata

coldata_file <- "GSE152075.coldata.txt"

coldata <- read.table(coldata_file, sep='\t', header=TRUE)

rownames(coldata) <- coldata$sample


## check
rownames(coldata) %>% length()
colnames(cts) %>% length()

all(rownames(coldata) == colnames(cts))


## filter metadata to selected series

coldata_original <- coldata

coldata <- coldata %>% filter(series ==  my_series) 

#random sample
#coldata <- coldata %>% sample_n(100)

rownames(coldata) <-coldata$sample

## filter counts
cts <- cts[, as.vector(coldata$sample)]

## recheck
cts %>% head()
coldata %>% head()

rownames(coldata) %>% length()
colnames(cts) %>% length()

all(rownames(coldata) == colnames(cts))


# Create model with DESeq


dds <- DESeqDataSetFromMatrix(countData = cts, colData = coldata, design = ~ treatment)

dds <- DESeq(dds)

saveRDS(dds, file="dds.Rds")


# Transform data (for visualization purposes)


myRld <- DESeq2::vst(dds, blind=FALSE)

myMat <- SummarizedExperiment::assay(myRld) 


# PCA Function


doPCA <- function(pcaData, var_color, var_shape){
    
    percentVar <- round(100 * attr(pcaData, "percentVar"))
    
    g<- ggplot(pcaData, aes_string("PC1", "PC2", color=var_color, shape=var_shape)) +
      geom_point(size=2) +
      xlab(paste0("PC1: ",percentVar[1],"% variance")) +
      ylab(paste0("PC2: ",percentVar[2],"% variance")) + 
      geom_text_repel(data=pcaData,aes(PC1,PC2,label=group), direction="both", nudge_y=0.1, point.padding = 0.6, box.padding=0.25,min.segment.length = unit(0.2, 'lines'),size=2.5) +
      coord_fixed()
    
    return (g)
}


# Get PCA data


pcaData <- plotPCA(myRld, intgroup=c("treatment"), returnData=TRUE)


# Plot PCA for everything


g<- doPCA(pcaData, var_color = "treatment", var_shape = "treatment")


show(g)


# DESeq2 degs


get_result <- function(my_exp){

  res <- results(dds, contrast= c("treatment", my_exp, my_control) , test="Wald")

  return(res)  
}

##

get_summary<- function(x){
  
  show(x@elementMetadata[2,])
  show(summary(x))
}

##

res <- list()

res <- lapply(my_experiments, get_result)

names(res) <- my_experiments

##

lapply(res, get_summary)


## Plot top gene


geneplot <- function (my_gene, dds, title){
    
    data<- plotCounts(dds, gene=my_gene,intgroup=c("sample", "treatment"), returnData=TRUE)
    
    ggplot(data, aes(x=treatment, y=count, color=treatment, fill=treatment)) +
    scale_y_log10() + 
    geom_dotplot(binaxis='y', stackdir='center') +ggtitle(title) + facet_wrap(~ treatment) + ylab("Normalized Counts\n") +
    theme(plot.title = element_text(hjust = 0.5), 
      axis.title.x=element_blank(),
      axis.title.y=element_text(size=rel(1.5)),
      axis.text.x = element_blank(),
      axis.text.y = element_text(size=rel(1.5)),
      legend.text = element_text(size=rel(1.2)),
      strip.text.x = element_text(size=rel(1.5)),
      axis.ticks.x = element_blank()
      )
}

##

plot_top_gene <- function(exp_name,results, my_control){
  
    top_genes <- results[[exp_name]] %>% as.data.frame() %>% tibble::rownames_to_column(var = "gene")%>% arrange(padj) %>% head(n=5) %>% pull(gene)
    
    results[[exp_name]] [top_genes[1],] %>% show
   
    title_name <- paste0(exp_name, " vs. ", my_control, " gene ", top_genes[1])
    
    g<- geneplot(my_gene=top_genes[1], dds=dds, title=title_name)
    
    return(g)
}

##

lapply(names(res), plot_top_gene, results=res, my_control=my_control) %>% show


doVPlot <- function(exp_name, results, my_control){
  
  df <- as.data.frame(results[[exp_name]])

  df <- na.omit(df)
  
  df_sig<-subset(df, padj < 0.1)
  
  title_name <- paste0(exp_name, " vs. ", my_control)
  
  p <- ggplot(df, aes(log2FoldChange, -log10(pvalue)))  +
    geom_point(size=0.4, color="black", alpha=.8) + 
    geom_point(size=0.4, data=df_sig, aes(log2FoldChange, -log10(pvalue)), colour="red") +
    #xlim(-30,30) +
    #ylim(0, 45) +
    ggtitle(title_name) +
    theme(
      axis.text.x = element_text(size=12),
      axis.text.y = element_text(size=12),
      axis.title.x = element_text(size=14, margin = margin(t = 10, r = 0, b = 10, l = 0)),
      axis.title.y = element_text(size=14, margin = margin(t = 0, r = 10, b = 0, l = 10)),
      plot.margin =unit(c(.5,.5,.5,.5),"cm"),
      plot.title = element_text(size = 11)
    )
  
  return (p)
}

##

lapply(names(res), doVPlot, results=res, my_control=my_control) %>% show


# Filter for NAD genes

nad <- read.table("nad.genes.20.04.txt", sep='\t', header=TRUE)

# check which genes in results

check_nad <- function(res){
  
  nad_in_results <- res %>% as.data.frame() %>% rownames_to_column( var = "gene")  %>% pull(gene)

  nad_not_in_results <- setdiff(nad$gene, nad_in_results)

  nad_not_in_results 
}

##

lapply(res, check_nad)


# Excel spreadsheets of NAD genes


# excel files based on nad filter

do_excel <- function(exp_name, results, my_control,nad){
  
  results[[exp_name]] %>% as.data.frame() %>% rownames_to_column( var = "gene")  %>% filter(gene %in% nad$gene)  %>% dplyr::select(-lfcSE,-stat) %>% arrange(padj) %>% write_xlsx(path =paste0(my_series, ".", exp_name, ".vs.", my_control, ".xlsx"))
}

lapply(names(res), do_excel, results=res, my_control=my_control,nad=nad)


# print top results

do_print_top <- function(exp_name, results, my_control,nad){
table <- results[[exp_name]] %>% as.data.frame() %>% rownames_to_column( var = "gene") %>% filter(gene %in% nad$gene)  %>% dplyr::select(-lfcSE,-stat) %>% arrange(padj) %>% filter(padj < 0.1, abs(log2FoldChange) > 1)  

return(table)

}

tables<- lapply(names(res), do_print_top, results=res, my_control=my_control,nad=nad) 

names(tables) <- names(res)
show(tables)
